# Supplementary material for: A Small Molecule Targeting the Intracellular Tyrosine Kinase Domain of ROR1 (KAN0441571C) Induced Significant Apoptosis of Non-Small Cell Lung Cancer (NSCLC) Cells
Source: Pharmaceutics. 2023 Apr 5;15(4):1148. doi: 10.3390/pharmaceutics15041148 (PMC10145660; doi:10.3390/pharmaceutics15041148)
Supplement: Supplementary file 1 [file pharmaceutics-15-01148-s001.zip]

Archive with 1 entries (1 files):
- pharmaceutics-2251558-supplementary.pdf
